# Supplementary material for: Maternal smoking cessation in the first trimester still poses an increased risk of attention-deficit/hyperactivity disorder and learning disability in offspring
Source: Front Public Health. 2024 Jul 16;12:1386137. doi: 10.3389/fpubh.2024.1386137 (PMC11286595; doi:10.3389/fpubh.2024.1386137)
Supplement: Supplementary file 1 [file Table_1.xls]

## Sheet: Sheet1
Table S1. Associations between maternal smoking during pregnancy and the risk of ADHD and LD in offspring
	Crude Model			Model Ⅰ			Model Ⅱ
	OR (95% CI)	P		OR (95% CI)	P		OR (95% CI)	P
ADHD
Mother's smoking habits during pregnancy
Non-smoker	reference			reference			reference
Smoker	2.53(2.06,3.09)	<0.001		2.09(1.69,2.58)	<0.001		2.07(1.67,2.56)	<0.001
LD
Mother's smoking habits during pregnancy
Non-smoker	reference			reference			reference
Smoker	2.27(1.92,2.69)	<0.001		2.00(1.67,2.39)	<0.001		1.93(1.61,2.31)	<0.001
Crude Model adjusts for none; Model I adjusts for age, gender, race, and PIR; Model II adjusts for age, gender, race, PIR, birthweight, and NHANES cycle; Binary logistic regression was used in the analysis. Abbreviations: ADHD, attention-deficit/hyperactivity disorder; LD, learning disability; PIR, poverty income ratio; NHANES, National Health and Nutrition Examination Survey; OR, Odds Ratio; CI,…
