# Supplementary material for: Maternal smoking cessation in the first trimester still poses an increased risk of attention-deficit/hyperactivity disorder and learning disability in offspring
Source: Front Public Health. 2024 Jul 16;12:1386137. doi: 10.3389/fpubh.2024.1386137 (PMC11286595; doi:10.3389/fpubh.2024.1386137)
Supplement: Supplementary file 2 [file Table_2.xlsx]

## Sheet: Sheet1
Table S2. Associations between maternal smoking during pregnancy and the risk of ADHD and LD in offspring
	Crude Model			Model Ⅰ			Model Ⅱ
	OR (95% CI)	P		OR (95% CI)	P		OR (95% CI)	P
ADHD
Mother's smoking habits during pregnancy
Non-smoker	reference			reference			reference
Smoker	2.42(1.96,2.98)	<0.001		1.96(1.57,2.44)	<0.001		1.93(1.54,2.42)	<0.001
LD
Mother's smoking habits during pregnancy
Non-smoker	reference			reference			reference
Smoker	2.21(1.85,2.63)	<0.001		1.92(1.59,2.30)	<0.001		1.86(1.54,2.24)	<0.001
Crude Model adjusts for none; Model I adjusts for age, gender, race, and PIR; Model II adjusts for age, gender, race, PIR, birthweight, and NHANES cycle; Binary logistic regression was used in the analysis. Abbreviations: ADHD, attention-deficit/hyperactivity disorder; LD, learning disability; PIR, poverty income ratio; NHANES, National Health and Nutrition Examination Survey; OR, Odds Ratio; CI,…
