# Supplementary material for: Maternal smoking cessation in the first trimester still poses an increased risk of attention-deficit/hyperactivity disorder and learning disability in offspring
Source: Front Public Health. 2024 Jul 16;12:1386137. doi: 10.3389/fpubh.2024.1386137 (PMC11286595; doi:10.3389/fpubh.2024.1386137)
Supplement: Supplementary file 3 [file Table_3.xlsx]

## Sheet: Sheet1
Table S3. Association between maternal smoking habits during pregnancy and neurodevelopmental outcomes of offspring.
		Crude Model			Model Ⅰ			Model Ⅱ
		OR (95% CI)	P		OR (95% CI)	P		OR (95% CI)	P
ADHD
Mother's smoking habits during pregnancy
Non-smoker		reference			reference			reference
Smoke but quit		2.16(1.55,3.01)	<0.001		1.84(1.30,2.60)	0.001		1.80(1.27,2.55)	0.001
Smoke but never quit		2.57(2.01,3.28)	<0.001		2.02(1.56,2.62)	<0.001		2.00(1.54,2.60)	<0.001
LD
Mother's smoking habits during pregnancy
Non-smoker		reference			reference			reference
Smoke but quit		1.78(1.33,2.37)	<0.001		1.65(1.23,2.22)	0.001		1.60(1.18,2.15)	0.002
Smoke but never quit		2.46(2.01,3.02)	<0.001		2.06(1.66,2.55)	<0.001		2.00(1.61,2.48)	<0.001
Crude Model adjusts for none; Model I adjusts for age, gender, race, and PIR; Model II adjusts for age, gender, race, PIR, birthweight, and NHANES cycle; Binary logistic regression was used in the analysis. Abbreviations: ADHD, attention-deficit/hyperactivity disorder; LD, learning disability; PIR, poverty income ratio; NHANES, National Health and Nutrition Examination Survey; OR, Odds Ratio; CI,…
